# Supplementary material for: Molecular and Serological Detection of Anaplasma phagocytophilum in Dogs from Germany (2008–2020)
Source: Animals (Basel). 2023 Feb 17;13(4):720. doi: 10.3390/ani13040720 (PMC9952382; doi:10.3390/ani13040720)
Supplement: Supplementary file 1 [file animals-13-00720-s001.zip]

Archive with 1 entries (1 files):
- animals-2158697-supplementary.pdf
